# Supplementary material for: Gegen Qinlian decoction prevents post-ERCP pancreatitis by regulating NLRP3 inflammasome-mediated pyroptosis
Source: Front Pharmacol. 2025 Jun 20;16:1588585. doi: 10.3389/fphar.2025.1588585 (PMC12226573; doi:10.3389/fphar.2025.1588585)
Supplement: Supplementary file 4 [file Supplementaryfile3.xlsx]

## Sheet: Sheet1
lable	name	chemical formula	response	Observation retention time (min)	Observational m/z	Measured molecular mass (Da)	molecular mass (Da)	Mass number error (mDa)	Theoretical fragment ions found	Adduct	Mass error (ppm)	Reserve allocation	Ionic mode
yes	(+)-Syringaresinol	C22H26O8	18795	13.68	418.165	418.165	418.163	2.4	2	-e	5.8	FALSE	pos
yes	(2R)-2-[3,4-dihydroxy-5-(3-methylbut-2-enyl)phenyl]-5,7-dihydroxy-8-(3-methylbut-2-enyl)chroman-4-one	C25H28O6	4967	18.27	425.195	424.188	424.189	-0.5	4	+H	-1.2	FALSE	pos
yes	(2R)-7-hydroxy-2-(4-hydroxyphenyl)chroman-4-one	C15H12O4	62899	12.23	257.08	256.073	256.074	-0.7	4	+H	-2.8	TRUE	pos
yes	(2R)-7-hydroxy-5-methoxy-2-phenylchroman-4-one	C16H14O4	25113	9.13	271.099	270.091	270.089	2.3	17	+H	8.3	TRUE	pos
yes	(2S,3R,4R,5R,6S)-2-[(2R,3R,4S,5R,6R)-3,5-dihydroxy-2-[2-(3-hydroxy-4-methoxy-phenyl)ethoxy]-6-methylol-tetrahydropyran-4-yl]oxy-6-methyl-tetrahydropyran-3,4,5-triol	C21H32O12	9226	5.99	499.179	476.189	476.189	0.1	0	+Na	0.1	FALSE	pos
yes	(E)-3-[3,4-dihydroxy-5-(3-methylbut-2-enyl)phenyl]-1-(2,4-dihydroxyphenyl)prop-2-en-1-one	C20H20O5	37453	5.4	358.165	340.131	340.131	0	3	0	0	TRUE	pos
yes	1-(5-hydroxy-2,2-dimethylchromen-6-yl)-3-(4-hydroxyphenyl)prop-2-en-1-one	C20H18O4	300217	7.47	340.154	322.12	322.12	-0.2	28	0	-0.5	TRUE	pos
yes	1,1,6-trimethyl-2H-naphthalene	C13H16	3372	6.42	173.131	172.124	172.125	-1.1	4	+H	-6.4	FALSE	pos
yes	18beta-glycyrrhetinic acid	C30H46O4	54368	19.68	471.347	470.339	470.34	-0.2	5	+H	-0.3	TRUE	pos
yes	18α-hydroxyglycyrrhetic acid	C30H46O5	85225	11.79	487.342	486.335	486.334	0.4	44	+H	0.8	TRUE	pos
yes	1-Methoxyficifolinol	C26H30O5	334721	9.96	461.171	422.208	422.209	-1.7	35	+K	-3.7	FALSE	pos
yes	2-(2,6-dihydroxyphenyl)-3,5,7-trihydroxy-chromone	C15H10O7	60656	7.95	303.05	302.043	302.043	0.1	3	+H	0.3	TRUE	pos
yes	2-(3,4-dihydroxyphenyl)-5,7-dihydroxy-6-(3-methylbut-2-enyl)chromone	C21H20O6	17714	13.07	369.133	368.126	368.126	-0.1	4	+H, +Na	-0.3	TRUE	pos
yes	2',3',5,7-tetrahydroxyflavone	C15H12O6	5351	9.72	289.071	288.064	288.063	0.2	11	+H	0.8	TRUE	pos
yes	2-Caren-10-al	C10H14O	5138	6.54	189.069	150.106	150.105	1.6	0	+K	8.4	FALSE	pos
yes	2-Tetradecanone	C14H28O	6092	13.64	230.247	212.213	212.214	-1.2	0	0	-5.1	FALSE	pos
yes	3-(2-hydroxy-4-methoxyphenyl)-2H-chromen-7-ol	C16H14O4	10598	11.15	271.095	270.088	270.089	-1.2	3	+H	-4.3	TRUE	pos
yes	4,2',4',alpha-Tetrahydroxydihydrochalcone	C15H14O5	319311	6.1	297.076	274.087	274.084	2.5	16	+Na	8.4	FALSE	pos
yes	4'-O-Methylglabridin	C21H22O4	6809	15.36	339.157	338.15	338.152	-1.7	4	+H	-5	TRUE	pos
yes	5,2',6'-Trihydroxy-7,8-dimethoxyflavone	C17H14O7	96082	11.99	331.081	330.074	330.074	-0.2	7	+H	-0.5	TRUE	pos
yes	5,6,7,8-Tetrahydro-4-methylquinoline	C10H13N	3942	4.72	148.111	147.104	147.105	-1.2	1	+H	-8.1	FALSE	pos
yes	5,7,2,5-tetrahydroxy-8,6-dimethoxyflavone	C17H18O8	17402	15.37	350.102	350.103	350.1	2.5	9	-e	7.2	FALSE	pos
yes	5,7,2',6'-Tetrahydroxyflavone	C15H10O6	14991	7.01	287.055	286.048	286.048	0.1	2	+H	0.4	TRUE	pos
yes	5,8-Dihydroxy-6,7-dimethoxyflavone	C17H14O6	103761	14.19	315.086	314.079	314.079	-0.4	7	+H	-1.2	TRUE	pos
yes	6″-O-acetylliquiritin	C23H24O10	26743	9.62	461.144	460.137	460.137	-0.1	38	+H, +Na	-0.3	FALSE	pos
yes	7,4'-Dihydroxyflavone	C15H10O4	254659	13.82	255.065	254.058	254.058	-0.5	4	+H	-1.8	TRUE	pos
yes	7-Acetoxy-2-methylisoflavone	C18H14O4	9817	14.52	301.106	294.091	294.089	1.5	4	+Li	5	FALSE	pos
yes	7-hydroxy-2-methyl-3-phenyl-chromone	C16H12O3	27439	0.83	259.092	252.077	252.079	-1.8	8	+Li	-7.1	FALSE	pos
yes	7-Methoxy-2-methyl isoflavone	C17H14O3	4713	8.85	267.101	266.093	266.094	-1	10	+H	-3.7	FALSE	pos
yes	8-Prenylwighteone	C25H26O5	5652	19.64	407.185	406.178	406.178	0	3	+H	0	TRUE	pos
yes	acacetin	C16H12O5	55698	10.5	285.076	284.068	284.068	-0.1	6	+H	-0.5	TRUE	pos
yes	Ammonium glycyrrhizinate	C42H65NO16	26711	13.01	840.438	839.431	839.43	0.9	63	+H	1.1	FALSE	pos
yes	anethole	C10H12O	53071	25.89	148.087	148.087	148.089	-1.4	0	-e	-9.6	FALSE	pos
yes	Astragalin	C21H20O11	17563	5.8	455.115	448.1	448.101	-0.6	22	+Li	-1.4	TRUE	pos
yes	Baicalin	C21H18O11	407448	9.73	447.094	446.086	446.085	1.4	34	+H	3.2	FALSE	pos
yes	berberine	C20H18NO4	997374	10.38	336.124	336.125	336.124	1.1	15	-e	3.3	TRUE	pos
yes	Berberine hydrochloride	C20H18ClNO4	3751	13.99	394.08	371.091	371.092	-1.8	7	+Na	-4.5	FALSE	pos
yes	Berlambine	C20H17NO5	751920	8.36	352.118	351.111	351.111	0	19	+H	0.1	FALSE	pos
yes	Calycosin	C16H12O5	13700	7.38	285.075	284.068	284.068	-0.3	6	+H	-0.9	TRUE	pos
yes	campesterol	C28H48O	5187	12.91	423.361	400.372	400.37	1.8	11	+Na	4.2	FALSE	pos
yes	Carthamidin	C15H12O6	6619	6.87	289.07	288.063	288.063	-0.8	2	+H	-2.9	TRUE	pos
yes	Castanin/Afrormosin	C17H14O5	54323	7.15	299.091	298.084	298.084	-0.4	8	+H	-1.3	TRUE	pos
yes	clemastanin B_qt	C20H24O6	15713	15.34	383.149	360.159	360.157	2.1	4	+Na	5.4	FALSE	pos
yes	coptisine	C19H14NO4	2067914	9.82	320.093	320.094	320.092	1.3	10	-e	4.1	FALSE	pos
yes	Daidzein	C15H10O4	637143	6.81	255.065	254.058	254.058	-0.2	15	+H	-0.9	TRUE	pos
yes	Daidzein dimethyl ether	C17H14O4	22367	6.54	282.089	282.089	282.089	0	12	-e	0	TRUE	pos
yes	Daidzein-4,7-diglucoside	C27H30O14	817074	5.93	579.171	578.164	578.164	0.6	54	+H, +Na	1	TRUE	pos
yes	Daidzin	C21H20O9	545995	6.83	417.119	416.111	416.111	0.7	50	+H, +Na	1.7	TRUE	pos
yes	danshensu	C9H10O5	8975	3.66	221.042	198.052	198.053	-0.4	0	+Na	-1.9	FALSE	pos
yes	DBP	C16H22O4	280343	19.62	301.141	278.151	278.152	-0.3	1	+Na	-1	TRUE	pos
yes	Dihydrobaicalin	C21H20O11	257145	9.57	471.091	448.101	448.101	0.7	27	+Na, +K	1.5	TRUE	pos
yes	Dihydrobaicalin_qt	C15H12O5	358149	9.57	273.075	272.068	272.068	-0.2	13	+H	-0.7	TRUE	pos
yes	dihydrooroxylin A	C16H14O5	64253	10.43	287.091	286.084	286.084	-0.5	7	+H	-1.8	TRUE	pos
yes	Dodekan	C12H26	4570	4.69	209.165	170.201	170.203	-2.1	0	+K	-9.9	FALSE	pos
yes	ent-abyssinone II	C20H20O4	4957	7.44	331.154	324.138	324.136	2.2	23	+Li	6.8	TRUE	pos
yes	ent-Epicatechin	C15H14O6	81113	5.47	313.07	290.081	290.079	2.2	13	+Na	7.1	TRUE	pos
yes	Eriodyctiol (flavanone)	C15H12O6	21113	6.75	289.071	288.063	288.063	0	10	+H	-0.2	TRUE	pos
yes	Eurycarpin A	C20H18O5	8732	7.42	356.149	338.116	338.115	0.2	12	0	0.6	TRUE	pos
yes	formononetin	C16H12O4	167260	9.18	269.081	268.073	268.074	-0.2	5	+H	-0.9	TRUE	pos
yes	Gancaonin A	C21H20O5	12742	15.97	353.14	352.132	352.131	1.2	4	+H	3.5	TRUE	pos
yes	Gancaonin G	C21H20O5	6197	6.43	370.165	352.131	352.131	0	8	0	0.1	TRUE	pos
yes	Gancaonin H	C25H24O6	4696	19.93	443.147	420.158	420.157	0.9	2	+Na	2	TRUE	pos
yes	Gancaonin I	C21H22O5	155137	7.87	372.18	354.147	354.147	-0.2	17	0	-0.6	TRUE	pos
yes	Gancaonin Q	C25H26O5	3538	19.33	407.185	406.177	406.178	-0.8	2	+H	-1.9	TRUE	pos
yes	Gancaonin U	C24H28O4	7399	7.86	419.159	380.196	380.199	-2.6	7	+K	-6.2	FALSE	pos
yes	Ganhuangenin	C17H14O8	125443	9.39	347.076	346.069	346.069	0.1	8	+H	0.2	FALSE	pos
yes	genistein	C15H10O5	187780	7.85	271.06	270.052	270.053	-0.4	12	+H	-1.6	TRUE	pos
yes	glabrolide	C30H44O4	266685	11.1	469.331	468.324	468.324	0	28	+H	-0.1	TRUE	pos
yes	Glabrone	C20H16O5	13660	8.7	354.134	336.1	336.1	0.6	2	0	1.8	TRUE	pos
yes	Glepidotin A	C20H18O5	973060	9.05	338.113	338.114	338.115	-1.4	38	-e	-4.2	TRUE	pos
yes	Glepidotin B	C20H20O5	224084	6.31	358.165	340.131	340.131	-0.2	12	+NH4, +H	-0.6	TRUE	pos
yes	Glicoricone	C21H20O6	196903	14.29	369.133	368.126	368.126	-0.1	10	+H, +Na	-0.3	TRUE	pos
yes	Glyasperin A	C25H26O6	39806	18.46	423.18	422.173	422.173	0.2	4	+H, +Na	0.5	FALSE	pos
yes	Glyasperin C	C21H24O5	143972	14.52	357.169	356.162	356.162	-0.5	11	+H	-1.4	FALSE	pos
yes	glyasperin F	C20H18O6	10899	11.64	355.118	354.11	354.11	0.1	6	+H	0.2	TRUE	pos
yes	Glycyrol	C21H18O6	26772	15.71	367.118	366.11	366.11	0	3	+H	-0.1	TRUE	pos
yes	glycyroside	C27H30O13	611877	7.89	563.176	562.169	562.169	0.1	126	+H, +Na	0.1	FALSE	pos
yes	glyinflanin A	C25H28O5	192422	15.59	415.212	408.196	408.194	2.5	5	+Li	6	TRUE	pos
yes	Glypallichalcone	C17H16O4	313738	13.75	285.113	284.105	284.105	0.5	7	+H	1.8	FALSE	pos
yes	groenlandicine	C19H16NO4	913520	8.12	322.107	322.107	322.108	-0.7	18	-e	-2	FALSE	pos
yes	Heriguard	C16H18O9	11447	5.56	377.085	354.096	354.095	0.6	7	+Na	1.5	TRUE	pos
yes	Hirsutrin	C21H20O12	11717	7.57	487.086	464.097	464.096	1.6	21	+Na	3.4	FALSE	pos
yes	HMO	C16H12O4	37879	6.1	268.072	268.073	268.074	-0.6	24	-e	-2.4	TRUE	pos
yes	hydroxytyrosol	C8H10O3	277698	5.78	177.054	154.065	154.063	1.6	6	+Na	9.3	FALSE	pos
yes	Inermine	C16H12O5	256610	9.59	285.076	284.068	284.068	0	11	+H	0.1	TRUE	pos
yes	isoglabrolide	C30H44O4	150060	11.8	469.332	468.324	468.324	0.2	38	+H	0.5	TRUE	pos
yes	isoglycycoumarin	C21H20O6	3985	6.17	386.16	368.126	368.126	-0.1	6	0	-0.4	TRUE	pos
yes	Isoliquiritin	C21H22O9	8373	6.59	419.134	418.126	418.126	-0.2	19	+H	-0.4	TRUE	pos
yes	Isomartynoside	C31H40O15	24509	9.64	675.227	652.238	652.237	1.5	42	+Na	2.2	FALSE	pos
yes	Isoononin	C22H22O9	80502	9.49	431.134	430.127	430.126	0.3	19	+H, +Na	0.8	TRUE	pos
yes	Isoschaftoside	C26H28O14	436129	7.01	565.156	564.149	564.148	1.1	35	+H, +Na	1.9	TRUE	pos
yes	Isoviolanthin	C27H30O14	6506	6.98	601.154	578.165	578.164	1.6	30	+Na	2.7	TRUE	pos
yes	Jaranol	C17H14O6	3571	5.47	337.07	314.081	314.079	2.3	26	+Na	6.8	TRUE	pos
yes	jatrorrizine	C20H20NO4	634979	9.07	338.139	338.139	338.139	0.2	18	-e	0.5	TRUE	pos
yes	Javanicin	C15H14O6	90938	8.99	290.081	290.081	290.079	2.3	29	-e	7.8	TRUE	pos
yes	kaempferol	C15H10O6	31102	7.62	287.055	286.048	286.048	0	4	+H	0	TRUE	pos
yes	Kanzonol B	C20H18O4	23650	6.8	340.154	322.12	322.12	-0.1	23	0	-0.2	TRUE	pos
yes	Kanzonol E	C25H24O4	3281	13.51	406.201	388.167	388.168	-0.2	0	0	-0.5	TRUE	pos
yes	Kanzonol F	C26H28O5	4721	13.82	438.227	420.193	420.194	-0.7	1	0	-1.6	FALSE	pos
yes	kanzonol K	C26H28O6	428458	15.59	437.194	436.187	436.189	-2.1	2	+H	-4.8	FALSE	pos
yes	kanzonol T	C25H26O7	9785	11.1	439.178	438.171	438.168	2.7	0	+H	6.2	FALSE	pos
yes	kanzonol W	C20H16O5	22085	7.71	354.134	336.1	336.1	0.1	11	0	0.4	TRUE	pos
yes	Licoagroisoflavone	C20H16O5	742846	10.2	336.097	336.098	336.1	-2.2	5	-e	-6.6	TRUE	pos
yes	Licochalcone B	C16H14O5	7323	9.65	287.091	286.084	286.084	-0.1	5	+H	-0.4	TRUE	pos
yes	licochalcone C	C21H22O4	327780	7.66	356.185	338.151	338.152	-0.3	23	0	-0.8	TRUE	pos
yes	licochalcone D	C21H22O5	9375	14.66	355.153	354.146	354.147	-1.2	3	+H	-3.3	TRUE	pos
yes	licochalcone G	C21H22O5	104791	7.21	372.18	354.146	354.147	-0.3	6	0	-0.9	TRUE	pos
yes	Licocoumarone	C20H20O5	5471	15.02	341.138	340.13	340.131	-0.5	3	+H	-1.5	TRUE	pos
yes	Licoflavonol	C20H18O6	39823	14.83	355.118	354.11	354.11	0	7	+H, +Na	-0.1	TRUE	pos
yes	Licoisoflavone B	C20H16O6	81723	16.7	353.102	352.094	352.095	-0.4	5	+H	-1.1	TRUE	pos
yes	Liconeolignan	C21H22O5	3798	6.63	372.181	354.147	354.147	0.1	5	0	0.3	TRUE	pos
yes	licorice glycoside E	C35H35NO14	14224	14.06	732.169	693.206	693.206	0.5	9	+K	0.7	FALSE	pos
yes	licorice-saponin B2	C42H64O15	126087	12.85	809.433	808.426	808.424	1.2	24	+H, +Na	1.5	FALSE	pos
yes	licorice-saponin C2	C42H62O15	22184	13.78	829.4	806.411	806.409	2.3	27	+Na, +NH4	2.8	FALSE	pos
yes	licorice-saponin C2_qt	C30H46O3	15894	13.12	455.352	454.344	454.345	-0.2	4	+H	-0.5	FALSE	pos
yes	licorice-saponin G2	C42H62O17	1049692	11.8	839.409	838.401	838.399	2.7	74	+H, +K, +Na	3.2	FALSE	pos
yes	licorice-saponin J2	C42H64O16	181326	13.43	825.429	824.422	824.419	2.4	32	+H, +Na	3	FALSE	pos
yes	licorice-saponin K2	C42H62O16	174344	13.23	823.413	822.406	822.404	1.8	35	+H, +K, +Na, +NH4	2.2	TRUE	pos
yes	Licoricone	C22H22O6	20042	15.34	405.131	382.142	382.142	0.1	7	+Na, +H	0.2	TRUE	pos
yes	Licoriisoflavan A	C27H34O5	3104	20.47	439.248	438.241	438.241	0.2	0	+H	0.4	FALSE	pos
yes	liquiritin	C21H22O9	23238	9.29	419.133	418.126	418.126	-0.3	4	+H	-0.8	TRUE	pos
yes	Liquiritin apioside	C26H30O13	10830	8.95	551.176	550.169	550.169	0.1	30	+H, +Na	0.2	TRUE	pos
yes	liquoric acid	C30H44O5	4191	10.41	485.327	484.32	484.319	1.2	8	+H	2.5	FALSE	pos
yes	magnoflorine	C20H24NO4	100383	6.5	342.17	342.17	342.171	-0.5	31	-e	-1.4	TRUE	pos
yes	Magnograndiolide	C15H22O4	7473	0.94	289.139	266.15	266.152	-1.7	25	+Na	-5.8	FALSE	pos
yes	MEHQ	C7H8O2	5890	5.97	147.043	124.054	124.052	1.3	0	+Na	9	FALSE	pos
yes	Methyl (Z)-cinnamate	C10H10O2	16101	1.38	180.101	162.067	162.068	-1.3	0	0	-7.4	FALSE	pos
yes	methyl henicosanoate	C22H44O2	25829	19.41	358.368	340.334	340.334	-0.3	0	0	-0.9	FALSE	pos
yes	Methyl margarate	C18H36O2	73807	15.5	302.305	284.271	284.272	-0.7	0	0	-2.2	TRUE	pos
yes	METHYL NONADECANOATE	C20H40O2	62106	17.47	330.336	312.302	312.303	-0.6	0	0	-1.8	TRUE	pos
yes	Morusin	C25H24O6	5075	8.18	438.191	420.157	420.157	-0.4	6	0	-1	TRUE	pos
yes	Moslosooflavone	C17H14O5	20999	7.69	299.091	298.083	298.084	-0.8	5	+H	-2.6	TRUE	pos
yes	Moupinamide	C18H19NO4	842261	9.01	320.146	313.131	313.131	-0.8	12	+Li, +Na	-2.5	FALSE	pos
yes	myristic acid	C14H28O2	4949	11.42	246.242	228.208	228.209	-0.5	0	0	-2.2	FALSE	pos
yes	naringenin	C15H12O5	82405	9.73	273.076	272.069	272.068	0.1	11	+H	0.4	TRUE	pos
yes	naringin	C27H32O14	25700	5.81	603.169	580.18	580.179	0.4	41	+Na, +NH4	0.6	FALSE	pos
yes	nicotiflorin	C27H30O15	421408	4.77	595.166	594.159	594.159	0.5	80	+H, +K, +Na	0.8	TRUE	pos
yes	Noroxyhydrastinine	C10H9NO3	4706	7.84	192.064	191.057	191.058	-1.4	6	+H	-7.5	FALSE	pos
yes	Nortangeretin	C15H10O7	9585	5.33	309.06	302.044	302.043	1.6	2	+Li	5.2	TRUE	pos
yes	Norwogonin	C15H10O5	1780926	9.13	271.06	270.053	270.053	0	11	+H	-0.1	TRUE	pos
yes	Ononin	C22H22O9	9331	7.89	431.133	430.126	430.126	-0.4	36	+H	-0.9	TRUE	pos
yes	Palmatine	C21H22NO4	982080	9.81	353.159	352.152	352.155	-3	21	+H	-8.4	FALSE	pos
yes	Palmidin A	C30H22O8	672344	9.64	528.166	510.132	510.132	1	17	0	1.9	FALSE	pos
yes	palmitic acid	C16H32O2	288169	13.51	274.274	256.24	256.24	-0.4	0	0	-1.3	FALSE	pos
yes	Panicolin	C17H14O6	799128	9.03	321.096	314.08	314.079	1.5	17	+Li	4.6	TRUE	pos
yes	Pinocembrin	C15H12O4	361950	7.42	257.08	256.073	256.074	-0.3	14	+H	-1.2	TRUE	pos
yes	Quercetin der.	C17H14O7	62349	11.73	331.081	330.074	330.074	-0.4	5	+H	-1.2	TRUE	pos
yes	rivularin	C18H16O7	123671	14.64	345.096	344.089	344.09	-0.4	9	+H, +Na	-1	TRUE	pos
yes	salidroside	C14H20O7	57461	8.96	323.112	300.123	300.121	1.8	5	+Na	5.7	FALSE	pos
yes	Salvigenin	C18H16O6	5171	6.29	351.086	328.097	328.095	2.2	29	+Na	6.3	FALSE	pos
yes	scutellarin	C21H18O12	204654	7.62	463.088	462.08	462.08	0.6	5	+H, +Na	1.2	FALSE	pos
yes	Sigmoidin-B	C20H20O6	8312	14.39	357.133	356.126	356.126	-0.2	5	+H	-0.7	FALSE	pos
yes	Skullcapflavone II	C19H18O8	546517	14.01	375.107	374.1	374.1	-0.5	25	+H, +K, +Na	-1.2	TRUE	pos
yes	Supraene	C30H50	9608	5.47	433.381	410.392	410.391	0.7	2	+Na	1.6	FALSE	pos
yes	uralsaponin B	C42H62O16	8987	14.3	845.395	822.405	822.404	1.5	11	+Na	1.8	TRUE	pos
yes	vitexin	C21H20O10	14381	6.59	433.114	432.106	432.106	0.7	13	+H	1.7	TRUE	pos
yes	WLN: VHR	C7H6O	31193	5.34	107.048	106.041	106.042	-0.9	1	+H	-8.8	FALSE	pos
yes	Wogonin	C16H12O5	971670	14.19	285.075	284.068	284.068	-0.3	15	+H	-1	TRUE	pos
yes	wogonoside	C22H20O11	788044	10.34	461.109	460.102	460.101	1.1	31	+H, +Na	2.5	FALSE	pos
yes	Worenine	C20H16NO4	230808	9.68	334.108	334.108	334.108	0.5	18	-e	1.4	FALSE	pos
yes	Yinyanghuo D	C20H18O5	16794	15.62	339.123	338.116	338.115	0.6	5	+H	1.7	TRUE	pos
yes	(-)-Medicocarpin	C22H24O9	14703	8.28	491.156	432.142	432.142	0.2	15	+CH3COO	0.4	FALSE	neg
yes	(2R)-2-[3,4-dihydroxy-5-(3-methylbut-2-enyl)phenyl]-5,7-dihydroxy-8-(3-methylbut-2-enyl)chroman-4-one	C25H28O6	39529	18.27	423.181	424.188	424.189	-0.2	2	-H	-0.6	FALSE	neg
yes	(2R)-7-hydroxy-2-(4-hydroxyphenyl)chroman-4-one	C15H12O4	156738	12.23	255.066	256.073	256.074	-0.3	3	-H	-1.1	TRUE	neg
yes	(2S,3R,4R,5R,6S)-2-[(2R,3R,4S,5R,6R)-3,5-dihydroxy-2-[2-(3-hydroxy-4-methoxy-phenyl)ethoxy]-6-methylol-tetrahydropyran-4-yl]oxy-6-methyl-tetrahydropyran-3,4,5-triol	C21H32O12	15868	5.99	475.183	476.19	476.189	0.4	0	-H	0.8	FALSE	neg
yes	(R)-Canadine	C20H21NO4	258836	8.96	338.14	339.147	339.147	0.2	9	-H	0.6	TRUE	neg
yes	(Z)-1-(2,4-dihydroxyphenyl)-3-phenylprop-2-en-1-one	C15H12O3	9568	12.8	285.077	240.079	240.079	0.3	0	+HCOO	1.1	TRUE	neg
yes	1,3-dihydroxy-9-methoxy-6-benzofurano[3,2-c]chromenone	C16H10O6	44679	13.98	343.046	298.048	298.048	0.2	7	+HCOO, +e	0.5	TRUE	neg
yes	13-Tetradecenyl acetate	C16H30O2	55720	15.59	313.239	254.225	254.225	0.2	2	+CH3COO	0.7	TRUE	neg
yes	18beta-glycyrrhetinic acid	C30H46O4	22284	19.68	469.333	470.34	470.34	0.8	1	-H, +HCOO	1.7	TRUE	neg
yes	2-(2,6-dihydroxyphenyl)-3,5,7-trihydroxy-chromone	C15H10O7	101187	7.96	301.036	302.043	302.043	0.6	8	-H	1.9	TRUE	neg
yes	2',3',5,7-tetrahydroxyflavone	C15H12O6	34482	9.71	287.057	288.064	288.063	0.7	12	-H	2.4	TRUE	neg
yes	24-Hydroxyglycyrrhetic acid	C30H46O5	4244	16.44	485.328	486.336	486.335	1	1	-H	2.1	TRUE	neg
yes	3-(2-hydroxy-4-methoxyphenyl)-2H-chromen-7-ol	C16H14O4	16377	11.15	269.083	270.09	270.089	1.2	2	-H	4.3	TRUE	neg
yes	3,4,3',4'-Tetrahydroxy-2-methoxychalcone	C16H14O6	10623	8.95	301.072	302.08	302.079	0.6	7	-H	2.1	TRUE	neg
yes	3-Hydroxyglabrol	C25H28O5	3380	18.06	407.189	408.196	408.194	2.2	0	-H	5.5	TRUE	neg
yes	4'-O-Methylglabridin	C21H22O4	9809	15.36	337.145	338.152	338.152	0.5	2	-H	1.6	TRUE	neg
yes	5,2',6'-Trihydroxy-7,8-dimethoxyflavone	C17H14O7	89243	11.99	329.066	330.074	330.074	-0.2	3	-H	-0.7	TRUE	neg
yes	5,2'-Dihydroxy-6,7,8-trimethoxyflavone	C18H16O7	75576	13.52	343.082	344.089	344.09	-0.1	4	-H	-0.2	TRUE	neg
yes	5,7,4'-trihydroxy-6-methoxyflavanone	C16H14O6	11028	10.7	301.072	302.08	302.079	0.7	3	-H	2.4	TRUE	neg
yes	5,7,4'-Trihydroxy-8-methoxyflavone	C16H12O6	144697	11.21	299.056	300.063	300.063	-0.1	7	-H	-0.4	TRUE	neg
yes	5,8-Dihydroxy-6,7-dimethoxyflavone	C17H14O6	103871	14.19	313.072	314.079	314.079	0	10	-H	0	TRUE	neg
yes	6″-O-acetylliquiritin	C23H24O10	33830	9.62	505.136	460.138	460.137	0.9	16	+HCOO	1.9	FALSE	neg
yes	6-O-E-Feruloylajugol	C25H32O12	7247	6.33	583.205	524.191	524.189	1.3	13	+CH3COO	2.2	FALSE	neg
yes	7,2',4'-trihydroxy－5-methoxy-3－arylcoumarin	C16H12O6	33847	9.8	299.057	300.064	300.063	0.6	3	-H	2	TRUE	neg
yes	7,4'-Dihydroxyflavone	C15H10O4	455481	13.82	253.051	254.058	254.058	0.1	6	-H	0.5	TRUE	neg
yes	7-Methoxy-2-methyl isoflavone	C17H14O3	387517	8.85	311.093	266.094	266.094	0.2	14	+HCOO	0.5	TRUE	neg
yes	apigenin	C15H10O5	367897	11.86	269.045	270.053	270.053	-0.4	2	-H	-1.3	TRUE	neg
yes	apioglycyrrhizin	C41H62O14	5894	14.43	777.41	778.417	778.414	3	2	-H	3.8	TRUE	neg
yes	Araboglycyrrhizin	C41H62O14	77601	13.81	823.411	778.413	778.414	-0.7	7	+HCOO	-0.9	TRUE	neg
yes	Baicalin	C21H18O11	383363	9.73	445.079	446.086	446.085	1	36	-H	2.4	FALSE	neg
yes	Castanin/Afrormosin	C17H14O5	9897	7.16	297.077	298.084	298.084	0.2	10	-H	0.6	TRUE	neg
yes	catalpol	C15H22O10	7050	5.33	397.091	362.122	362.121	0.4	16	+Cl	1	TRUE	neg
yes	Choerospondin	C21H22O10	54122	8.48	433.114	434.122	434.121	0.2	13	-H	0.5	TRUE	neg
yes	Cinnamic acid, 3,4-dimethoxy- (8CI)	C11H12O4	373939	6.68	207.067	208.074	208.074	0.3	20	-H	1.4	TRUE	neg
yes	Clorius	C8H8O2	90214	6.68	135.046	136.053	136.052	0.3	2	-H	2.3	FALSE	neg
yes	Cosmetin	C21H20O10	8112	9.72	477.106	432.108	432.106	1.8	18	+HCOO	3.9	TRUE	neg
yes	Daidzein	C15H10O4	372752	6.81	253.051	254.058	254.058	0.3	10	-H	1	TRUE	neg
yes	Daidzein-4,7-diglucoside	C27H30O14	859094	5.93	577.156	578.163	578.164	-0.3	41	-H	-0.4	TRUE	neg
yes	Daidzin	C21H20O9	671408	6.84	461.109	416.111	416.111	0.4	29	+HCOO, -H, +Cl	0.9	TRUE	neg
yes	danshensu	C9H10O5	36831	3.65	197.046	198.053	198.053	0.5	4	-H	2.7	TRUE	neg
yes	Dihydrobaicalin	C21H20O11	798031	9.57	447.092	448.099	448.101	-1	32	-H	-2.3	TRUE	neg
yes	Dihydrobaicalin_qt	C15H12O5	85410	9.57	271.061	272.068	272.068	0	10	-H	-0.1	TRUE	neg
yes	dihydrooroxylin A	C16H14O5	16158	10.43	285.077	286.084	286.084	-0.3	4	-H	-1.1	TRUE	neg
yes	DPEC	C17H14O4	4441	10.59	341.104	282.09	282.089	1	1	+CH3COO	2.8	TRUE	neg
yes	EIC	C18H32O2	20783	22.97	279.233	280.241	280.24	0.5	0	-H	1.8	FALSE	neg
yes	eugenol	C10H12O2	4045	8.69	209.081	164.083	164.084	-1.2	0	+HCOO	-5.8	FALSE	neg
yes	FER	C10H10O4	38380	5.78	193.051	194.058	194.058	0.3	5	-H	1.6	TRUE	neg
yes	formononetin	C16H12O4	24346	9.18	267.067	268.074	268.074	0.6	2	-H	2.2	TRUE	neg
yes	Gancaonin A	C21H20O5	17819	15.97	351.123	352.13	352.131	-0.6	2	-H	-1.8	TRUE	neg
yes	Gancaonin H	C25H24O6	18059	19.93	419.151	420.158	420.157	0.9	0	-H	2.1	TRUE	neg
yes	Gancaonin N	C21H20O6	9912	13.19	367.12	368.127	368.126	0.8	4	-H	2.2	TRUE	neg
yes	Gancaonin Q	C25H26O5	3602	19.33	405.172	406.179	406.178	1.2	0	-H	2.9	TRUE	neg
yes	Gancaonin V	C19H20O4	17212	14.26	357.135	312.137	312.136	0.7	2	+HCOO	2	FALSE	neg
yes	Ganhuangenin	C17H14O8	123702	9.39	345.062	346.07	346.069	0.8	7	-H	2.4	TRUE	neg
yes	genistein	C15H10O5	144971	7.85	269.046	270.053	270.053	0.3	3	-H	1	TRUE	neg
yes	Glabrocoumarone A	C19H16O4	15425	14.07	353.103	308.105	308.105	0.2	2	+HCOO	0.6	TRUE	neg
yes	Glepidotin A	C20H18O5	16558	13.63	337.108	338.116	338.115	0.3	2	-H	0.9	TRUE	neg
yes	glucuronic acid	C6H10O7	25740	0.85	193.036	194.043	194.043	0.9	9	-H	4.6	FALSE	neg
yes	Glyasperin A	C25H26O6	61057	18.46	421.165	422.173	422.173	-0.5	4	-H	-1.1	FALSE	neg
yes	glyasperin B	C21H22O6	15553	16.3	369.134	370.141	370.142	-0.6	6	-H	-1.7	TRUE	neg
yes	Glyasperin C	C21H24O5	276386	14.52	355.155	356.163	356.162	0.2	17	-H	0.6	FALSE	neg
yes	glyasperin F	C20H18O6	20111	11.63	399.108	354.11	354.11	-0.1	7	+HCOO, +Cl	-0.3	TRUE	neg
yes	Glycycoumarin	C21H20O6	470398	14.29	367.119	368.126	368.126	-0.1	20	-H	-0.3	TRUE	neg
yes	Glycyrol	C21H18O6	70437	15.71	365.103	366.11	366.11	-0.4	7	-H	-1.2	TRUE	neg
yes	glycyroside	C27H30O13	847315	7.9	561.162	562.169	562.169	0.5	88	-H	0.9	FALSE	neg
yes	Glycyrrhiza flavonol A	C20H18O7	107857	6.81	415.104	370.105	370.105	0.1	13	+HCOO	0.4	TRUE	neg
yes	glycyrrhizin	C42H62O16	1160081	13.01	821.396	822.403	822.404	-0.6	26	-H	-0.7	TRUE	neg
yes	Glypallichalcone	C17H16O4	35703	13.75	283.098	284.105	284.105	-0.1	6	-H	-0.4	TRUE	neg
yes	Glyzaglabrin	C16H10O6	365764	11.04	343.046	298.048	298.048	0.1	3	+HCOO	0.2	TRUE	neg
yes	groenlandicine	C19H16NO4	80471	8.1	322.109	322.108	322.108	0.3	16	+e	0.8	FALSE	neg
yes	Heriguard	C16H18O9	12646	5.55	353.088	354.095	354.095	0.2	7	-H	0.5	TRUE	neg
yes	hexanoic acid	C6H12O2	36327	4.79	115.077	116.084	116.084	0.3	1	-H, +HCOO	3	FALSE	neg
yes	Hirsutrin	C21H20O12	31156	7.57	463.086	464.094	464.095	-1.8	13	-H	-4	FALSE	neg
yes	HMO	C16H12O4	240202	6.1	267.067	268.074	268.074	0.6	15	-H	2.3	TRUE	neg
yes	Hypnone	C8H8O	126929	5.33	165.056	120.058	120.058	0.3	0	+HCOO	1.6	TRUE	neg
yes	Isolicoflavonol	C20H18O6	553286	15.25	353.104	354.111	354.11	1	7	-H	2.8	TRUE	neg
yes	Isomartynoside	C31H40O15	160141	9.64	651.231	652.238	652.237	1.2	38	-H, +Cl, +HCOO	1.8	FALSE	neg
yes	Isoononin	C22H22O9	51866	9.49	475.124	430.126	430.126	-0.8	2	+HCOO	-1.7	TRUE	neg
yes	isorhamnetin	C16H12O7	6632	10.14	315.052	316.059	316.058	1	1	-H	3.3	TRUE	neg
yes	Isoschaftoside	C26H28O14	772854	7.01	563.141	564.148	564.148	0.1	41	-H	0.3	TRUE	neg
yes	Isotrifoliol	C16H10O6	6357	9.61	297.042	298.049	298.048	1.4	7	-H	4.7	TRUE	neg
yes	kaempferol	C15H10O6	24509	7.62	285.041	286.048	286.048	0.3	2	-H	1	TRUE	neg
yes	Kanzonol C	C25H28O4	3050	17.19	391.193	392.2	392.199	1.1	0	-H	2.8	TRUE	neg
yes	Kanzonol H	C26H32O5	3510	9.96	459.192	424.222	424.225	-2.8	3	+Cl	-6	TRUE	neg
yes	kanzonol X	C25H30O4	5327	11.1	429.185	394.215	394.214	0.9	0	+Cl	2.2	FALSE	neg
yes	Kanzonol Y	C25H30O5	12045	9.69	445.178	410.208	410.209	-1.1	15	+Cl	-2.5	FALSE	neg
yes	Karenzu DK2	C15H12O2	3106	16.5	283.099	224.085	224.084	1.1	0	+CH3COO	3.9	TRUE	neg
yes	Licochalcone B	C16H14O5	14264	9.64	285.077	286.084	286.084	0.4	9	-H	1.5	TRUE	neg
yes	Licocoumarone	C20H20O5	14107	15.02	339.124	340.132	340.131	0.6	3	-H	1.8	TRUE	neg
yes	Licoflavonol	C20H18O6	89775	14.82	353.103	354.111	354.11	0.5	3	-H	1.3	TRUE	neg
yes	Licoisoflavone B	C20H16O6	412342	16.7	351.087	352.094	352.095	-0.3	2	-H	-0.8	TRUE	neg
yes	Licorice glycoside A	C36H38O16	15139	10.21	725.21	726.217	726.216	1.2	13	-H	1.6	FALSE	neg
yes	licorice-saponin B2	C42H64O15	493644	12.86	807.417	808.424	808.425	-0.4	8	-H	-0.5	FALSE	neg
yes	licorice-saponin C2	C42H62O15	212580	13.79	805.401	806.408	806.409	-0.8	5	-H	-1	FALSE	neg
yes	licorice-saponin G2	C42H62O17	715231	11.81	837.39	838.397	838.399	-1.5	28	-H	-1.8	FALSE	neg
yes	licorice-saponin J2	C42H64O16	520243	13.44	823.413	824.42	824.419	0.6	11	-H	0.7	TRUE	neg
yes	licorice-saponin K2	C42H62O16	871846	13.24	821.396	822.404	822.404	-0.2	20	-H	-0.3	TRUE	neg
yes	Licoricidin	C26H32O5	18831	10.31	459.194	424.224	424.225	-0.6	9	+Cl	-1.3	TRUE	neg
yes	Licoricone	C22H22O6	52100	15.34	381.135	382.142	382.142	0.3	5	-H	0.7	TRUE	neg
yes	licuraside	C26H30O13	387786	8.79	549.162	550.169	550.169	0.6	74	-H, +Cl, +HCOO	1.1	TRUE	neg
yes	liquiritin	C21H22O9	85278	9.29	417.12	418.127	418.126	1.1	4	-H	2.6	TRUE	neg
yes	Liquiritin apioside	C26H30O13	38410	8.95	549.162	550.169	550.169	0.5	28	-H	1	TRUE	neg
yes	Mairin	C30H48O3	8634	22.05	455.355	456.362	456.36	1.8	0	-H	4	TRUE	neg
yes	Mipax	C10H10O4	3442	9.07	193.051	194.058	194.058	0.4	1	-H	2.1	TRUE	neg
yes	Narcissoside	C28H32O16	754493	5.28	623.163	624.17	624.169	1	57	-H	1.6	TRUE	neg
yes	naringenin	C15H12O5	30208	9.72	271.061	272.068	272.068	0	9	-H	0	TRUE	neg
yes	naringin	C27H32O14	25110	5.81	625.178	580.179	580.179	0.1	17	+HCOO, +Cl	0.1	FALSE	neg
yes	neoisoliquiritin	C21H22O9	22905	5.81	417.12	418.127	418.126	0.4	11	-H	1	TRUE	neg
yes	neoliquiritin	C21H22O9	835273	7.55	417.119	418.126	418.126	-0.2	43	-H, +Cl	-0.6	TRUE	neg
yes	nicotiflorin	C27H30O15	142171	4.77	593.151	594.158	594.158	-0.2	24	-H	-0.3	TRUE	neg
yes	Norwogonin	C15H10O5	1275245	9.12	269.046	270.054	270.053	0.8	7	-H	2.8	TRUE	neg
yes	Ononin	C22H22O9	328251	8.07	429.119	430.126	430.126	-0.4	49	-H	-0.9	TRUE	neg
yes	p-coumaric acid	C9H8O3	5078	5.32	209.047	164.048	164.047	1.1	3	+HCOO	5.4	FALSE	neg
yes	Phaseol	C20H16O5	22847	17.26	335.092	336.1	336.1	-0.1	1	-H	-0.3	TRUE	neg
yes	Pinocembrin	C15H12O4	12794	7.43	255.067	256.074	256.074	0.4	4	-H	1.7	TRUE	neg
yes	Prunetin	C16H12O5	1053544	13.75	283.061	284.068	284.068	-0.1	11	-H	-0.3	TRUE	neg
yes	Quercetin der.	C17H14O7	75416	11.73	329.066	330.074	330.074	-0.4	8	-H	-1.3	TRUE	neg
yes	rivularin	C18H16O7	138833	14.64	343.083	344.09	344.09	0.4	3	-H	1.3	TRUE	neg
yes	rutin	C27H30O16	91682	7.58	609.146	610.153	610.153	-0.1	27	-H	-0.2	TRUE	neg
yes	scoparone	C11H10O4	13540	6.4	205.051	206.059	206.058	0.8	10	-H	3.7	FALSE	neg
yes	Scopoletol	C10H8O4	176270	6.68	192.043	192.042	192.042	0.2	9	+e, +CH3COO	1	FALSE	neg
yes	scutellarein	C15H10O6	23912	6.94	285.041	286.048	286.048	0.8	3	-H	2.7	TRUE	neg
yes	scutellarin	C21H18O12	145183	7.62	461.074	462.081	462.08	1	13	-H	2.1	FALSE	neg
yes	Sigmoidin-B	C20H20O6	72919	14.39	355.12	356.127	356.126	1	2	-H	2.8	FALSE	neg
yes	Skullcapflavone II	C19H18O8	1055302	13.98	373.092	374.1	374.1	-0.3	15	-H	-0.9	TRUE	neg
yes	tetrandrine	C38H42N2O6	26911	6.54	681.319	622.305	622.304	1.1	8	+CH3COO	1.5	FALSE	neg
yes	uralenneoside	C12H14O8	10090	5.33	285.061	286.068	286.069	-0.3	10	-H	-1.2	FALSE	neg
yes	Uralenol	C20H18O7	24336	7.93	415.104	370.106	370.105	0.7	11	+HCOO	1.7	TRUE	neg
yes	uralsaponin B	C42H62O16	96299	14.31	821.397	822.404	822.404	0.5	12	-H	0.6	TRUE	neg
yes	vanillic acid	C8H8O4	4366	4.06	167.036	168.043	168.042	0.6	1	-H	3.8	TRUE	neg
yes	Vestitol	C16H16O4	25510	12.56	271.098	272.105	272.105	0.1	1	-H	0.2	FALSE	neg
yes	Vicenin-2	C27H30O15	123392	5.88	639.157	594.159	594.158	0.1	20	+HCOO, +Cl	0.2	TRUE	neg
yes	vitexin	C21H20O10	21478	6.59	431.099	432.106	432.106	0.4	13	-H	0.8	TRUE	neg
yes	Wogonin	C16H12O5	482487	14.19	283.061	284.069	284.068	0.2	7	-H	0.7	TRUE	neg
yes	wogonoside	C22H20O11	1213274	10.38	459.093	460.101	460.101	0.1	35	-H	0.3	FALSE	neg
yes	Yinyanghuo D	C20H18O5	35087	15.63	337.109	338.116	338.115	0.5	2	-H	1.5	TRUE	neg
yes	Zosimin	C19H20O5	3717	10.18	373.13	328.132	328.131	0.9	2	+HCOO	2.3	FALSE	neg
